# Supplementary material for: Zinc Protoporphyrin-Rich Pork Liver Homogenates as Coloring Ingredients in Nitrite-Free Liver Pâtés
Source: Foods. 2024 Feb 9;13(4):533. doi: 10.3390/foods13040533 (PMC10887533; doi:10.3390/foods13040533)
Supplement: Supplementary file 1 [file foods-13-00533-s001.zip]

Archive with 1 entries (1 files):
- foods-2852219-supplementary.pdf
